# Supplementary material for: Stage-specific transposon activity in the life cycle of the fairy-ring mushroom Marasmius oreades
Source: Proc Natl Acad Sci U S A. 2022 Nov 7;119(46):e2208575119. doi: 10.1073/pnas.2208575119 (PMC9674265; doi:10.1073/pnas.2208575119)
Supplement: Supplementary File [file pnas.2208575119.sd01.xlsx]

## Sheet: HDa
Dataset S1. Structural variants identified.
Protoclone	Nucleotype	Chromosome	Reference coordinate[1]	TE family	Type	Length	Identification	Fixed/mosaic
E1A	A	Chr1	892792	MarorhAT-4	insertion	600ish	Sniffles	mosaic
E1A	A	Chr1	2028799	MarorhAT-4	insertion	600ish	Sniffles	mosaic
E1A	A	Chr3	2459377	MarorhAT-4	deletion	600ish	Sniffles	mosaic
E1A	A	Chr1	4438022	MarorhAT-4	insertion	600ish	Sniffles	mosaic
E1A	A	Chr1	4724590	MarorhAT-4	insertion	600ish	Sniffles	mosaic
E1A	A	Chr1	5328356	No hit.	deletion	18kb ish	Sniffles	mosaic
E1A	A	Chr1	5328678	MarorhAT-4	deletion	600ish	Sniffles	mosaic
E1A	A	Chr2	2144030	MarorhAT-4	insertion	600ish	Sniffles	mosaic
E1A	A	Chr2	3209688	No hit.	deletion	600ish	Sniffles	mosaic
E1A	A	Chr3	245927	NA	deletion/translocation	478305	Whole-genome alignment	fixed
E1A	A	Chr3	378099	MarorhAT-4	deletion	600ish	Sniffles	mosaic
E1A	A	Chr3	1343563	MarorhAT-4	insertion	600ish	Sniffles	mosaic
E1A	A	Chr3	1743777	MarorhAT-4	insertion	600ish	Sniffles	mosaic
E1A	A	Chr3	2559075	MarorhAT-4	deletion	600ish	Sniffles	mosaic
E1A	A	Chr3	2818448	MarorhAT-4	insertion	600ish	Sniffles	mosaic
E1A	A	Chr3	3187601	MarorhAT-4	deletion	600ish	Sniffles	mosaic
E1A	A	Chr3	3364081	MarorhAT-4	insertion	600ish	Sniffles	mosaic
E1A	A	Chr3	3878892	MarorhAT-10	deletion	3394	Sniffles	mosaic
E1A	A	Chr3	3881483	MarorhAT-10	insertion	300ish	Sniffles	mosaic
E1A	A	Chr3	4022186	MarorhAT-4	insertion	600ish	Sniffles	mosaic
E1A	A	Chr3	4356451	MarorhAT-4	insertion	600ish	Sniffles	mosaic
E1A	A	Chr4	966755	MarorhAT-4	deletion	600ish	Sniffles	mosaic
E1A	A	Chr4	1645725	MarorhAT-10	insertion	3400ish	Sniffles	mosaic
E1A	A	Chr4	3135195	MarorhAT-4	insertion	600ish	Sniffles	mosaic
E1A	A	Chr5	609856	MarorhAT-4	deletion	600ish	Sniffles	mosaic
E1A	A	Chr5	1695906	MarorhAT-4	insertion	600ish	Sniffles	mosaic
E1A	A	Chr5	2889165	MarorhAT-4	insertion	600ish	Sniffles	mosaic
E1A	A	Chr5	3099223	MarorhAT-4	insertion	600ish	Sniffles	mosaic
E1A	A	Chr5	3859060	MarorGypsy-23, MarorGypsy-26	deletion	14000ish	Sniffles	fixed
E1A	A	Chr6	1327023	MarorhAT-4	insertion	597	Sniffles;SyRI;SpecificTE	fixed
E1A	A	Chr6	1845945	MarorhAT-4	insertion	600ish	Sniffles	mosaic
E1A	A	Chr6	1985017	MarorhAT-4	insertion	600ish	Sniffles	mosaic
E1A	A	Chr7	123793	MarorhAT-4	insertion	600ish	Sniffles	mosaic
E1A	A	Chr8	493738	MarorhAT-4	insertion	600ish	Sniffles	mosaic
E1A	A	Chr9	2467629	MarorhAT-10	insertion	3392	Sniffles;SpecificTE with manual curation	fixed
E1A	A	Chr10	35750	MarorhAT-4	insertion	600ish	Sniffles	mosaic
E1A	A	Chr11	1038587	MarorCMC-10	deletion	2700ish	Sniffles	fixed
E1A	A	Chr11	1211883	MarorhAT-4	insertion	600ish	Sniffles	mosaic
N11A	A	Chr2	1532446	MarorhAT-4	insertion	600ish	Sniffles;SyRI with manual curation	mosaic
N11A	A	Chr5	1635451	MarorTcMar-21	insertion	1114 (sniffles)	Sniffles	mosaic
S3A	A	Chr1	4062248	MarorhAT-10	insertion	3395	Sniffles;SpecificTE	mosaic
S3A	A	Chr8	2555024	MarorhAT-4	insertion	597	Sniffles;SpecificTE	mosaic
S3A	A	Chr11	79939	MarorLINE-6	insertion	2651	Sniffles;SpecificTE	fixed
S3A	A	Chr11	1476435	MarorLINE-6	insertion	2837	Sniffles;SyRI; SpecificTE	nearly fixed
W6A	A	Chr10	2340087	No hit.	deletion	185ish	Sniffles	mosaic
E2B	B	Chr1	5542372	MarorhAT-11	insertion	600ish	Sniffles	mosaic
E2B	B	Chr3	4822492	MarorPlavaka-20	deletion	7720	Sniffles;SyRI	mosaic
E2B	B	Chr6	3259447	No hit.	deletion	70ish	Sniffles	mosaic
E2B	B	Chr8	2478924	MarorhAT-4	insertion	600ish	Sniffles	mosaic
E2B	B	Chr9	2600938	No hit.	deletion	18000ish	Sniffles	mosaic
E2B	B	Chr10	788154	No hit.	deletion	380ish	Sniffles	mosaic
E2B	B	Chr10	2409639	MarorhAT-11	insertion	600ish	Sniffles	mosaic
N18B	B	Chr2	3426599	MarorHelitron-2 in this region, but not covering the whole deletion	deletion	14000ish	Sniffles	mosaic
N18B	B	Chr5	3556907	No hit.	duplication	350ish	Sniffles	mosaic
N18B	B	Chr6	867325	MarorLINE-7	insertion	6535	SyRI with manual curation	mosaic
N18B	B	Chr10	2462602	MarorhAT-10	insertion	3393	Sniffles;SyRI;SpecificTE	mosaic
S1B	B	Chr1	5461921	MarorGypsy-26	deletion/duplication	72611	Sniffles	fixed
S1B	B	Chr5	827546	MarorHelitron-2	deletion	835	SpecificTE	fixed
S1B	B	Chr9	501283	MarorhAT-10	insertion	3212	SyRI	fixed
S1B	B	Chr10	2608857	MarorIS3EU-2	deletion	1437	Sniffles;SpecificTE	fixed
W9B	B	Chr1	3301516	MarorhAT-4	insertion	600ish	Sniffles	mosaic
W9B	B	Chr2	1477463	MarorhAT-4	insertion	600ish	Sniffles	mosaic
W9B	B	Chr2	3510806	MarorhAT-4	insertion	600ish	Sniffles	mosaic
W9B	B	Chr3	523345	MarorhAT-12	insertion	600ish	Sniffles	mosaic
W9B	B	Chr3	4580364	MarorhAT-11	insertion	600ish	Sniffles	mosaic
W9B	B	Chr5	609896	MarorhAT-11	insertion	600ish	Sniffles	mosaic
W9B	B	Chr5	1496631	MarorhAT-11	insertion	636	Sniffles;SyRI;SpecificTE with manual curation	fixed
W9B	B	Chr5	2656400	MarorhAT-4	insertion	600ish	Sniffles	mosaic
W9B	B	Chr6	1724924	MarorhAT-4	insertion	600ish	Sniffles	mosaic
W9B	B	Chr10	133288	MarorhAT-4	insertion	600ish	Sniffles	mosaic
W9B	B	Chr10	541990	MarorhAT-12	insertion	600ish	Sniffles	mosaic
W9B	B	Chr11	2092323	MarorhAT-11	insertion	600ish	Sniffles;SpecificTE	mosaic
[1] Coordinates refer to the starting position in the combined assembly of nucleotype A or B
